# Supplementary material for: The Effects of the Light Spectral Composition on the Development of Olive Tree Varieties Mediated by Photoreceptors
Source: Int J Mol Sci. 2025 Aug 27;26(17):8319. doi: 10.3390/ijms26178319 (PMC12428501; doi:10.3390/ijms26178319)
Supplement: Supplementary file 1 [file ijms-26-08319-s001.zip]

Archive with 2 entries (2 files):
- Sequence_S1.fasta
- Supplementary_data_rev.docx
