# Supplementary material for: The Effects of the Light Spectral Composition on the Development of Olive Tree Varieties Mediated by Photoreceptors
Source: Int J Mol Sci. 2025 Aug 27;26(17):8319. doi: 10.3390/ijms26178319 (PMC12428501; doi:10.3390/ijms26178319)
Supplement: Supplementary file 1 [file ijms-26-08319-s001.zip › Sequence_S1.fasta]

>tig02153764g649260 gene=phytochrome e
atggaggcgcctaattcaagcgctactggtgggaatggcttcctgagcaaccaagaaaagcctcagccctctgcacgtga
aaaacttgatgaaatgattgctggtgactcactggactataattcttggatatcagtgatttcagatattgaaaaagcat
ctccaaatgatatatatacaatctgtgtagcatatgactacttcttatccaaattcccattgtgccattggtactgggag
aaatatgcttaccagaaggtaaagctatgtggtgcttctgaagctgttaaaatctttgaacgtggagtgaaagtagcaga
atgctcagtaggtttgtgggttgactatttcaaatttggcacgtccttttttgggaatccttctgatgttcgtaggttat
ttggaaggggcttatcgtgcgttggaaaagattacttttgtcatgttttatgggatgcatacctgaaatatgaatttaat
caggagggatggagtttccttgcacaaagttacatcgaagctctgaaatttcctaccaaaaagttgcacttttactatga
caatttcaagaagtttgtcgccaatttgaaagaggaaatgggatatgagaacagttggagcattgatgtagagaaagaat
ctgctgccaccggtgcaagtaaaaagaataaaaatgaagtctctctcatcgtcaaagacttgttggattcttctgataga
tccatcaagtgcaaagccttggatagatataaatctattggaaatcaattctatcaagaagcacgcctattggatgaaga
aataaaaacctttgaaactaatattcgaaggaggtatttccaagtgactccccttgatgatgatgaacttactaattggc
atcgttatttggatttcattgagaagcaggaggatttggactgggctgtgaaattgtatgagaggtgcttgatttcctgt
gctaattatcctgaattctggattcgatatgtggaattcctggaatctaaaatgggacgtcagctagttatctctgttct
agaccgagcaacacagatatttttaaagagtgttccagaaattcatattttcaatgcaaggtttaaggagcaaataggag
atgcagatggtgctcgtgcagcattgcttttgtgtgatgcaaagactgattccggcttcattgcaagtgttgtaaaccaa
gctaacatggaaaacgtttggtattcttgcgttattccatacttccttagatctaggctggggattttgttgagaacgga
tgggttgaaattgcagggtaatttggctgcagcttcttctacatatgagaaaggccttaaaatagcatcagaaaagcaaa
gttacatattcttcccactctatattttcacttctcaggctcacatttatgataatagcttccggtgctctgccaagata
actggtagtgcagatgctgctagagatgtaataatccgtggtatacaacatgtgcctcattgcagattccttttggagga
attgataaaattttcaatgactcatgaaggagcaagtcaagtgaatatggtagaatcaattatagttgatgcgatcgctc
ctggatcagacaaatctgaaggcttgaattccaaggatagagaggatatatcatgtctctttttagagtttgttgacctt
tgtggaactgtaaatgatgtaagaaaggcttggaaccgtcatgttcaattatttcccaagtgtacgaggataagagccct
gtgcaagaagcccatatcaggcaaccatttattaaattcagctgaggagcgaagtcagaacttcagtttaactgggcttc
ggattgaccaggcatccaaaacccagagttctgatattctaattaaacttgcggagcaagaacagagaccatccaccgaa
gttgcagttgtatctaaggaatatgcatctcgtgacaatgacctagctcatagttcaaaacatcattctggagatcatgt
tcctggatcagttgaatcaactcttgatttgacatgtcaacctagagaagataaacgggaattaatggaggtcactgccg
aattggtccgaccacatgaattaactcacgaggcaaaggaatctcaggagttgatacccacgtcttgtaaagagttcgag
gctacaaaagctgcaggacaatcacctctattatcatccccacctgtttctgttccttatgatcaacaaaatatgttaca
aagtgatttgcaaagtagtcggcagcctgaacaaatgctccatgaccaagcaacgagtcagatgttgcaatatcagtatc
agcagcaacagcattttctgcaacagcagtatcagcagcagcagcccgttcctcaagtgcaacaacactatgtacaacat
ccgccttatcagttgcaatcacaacagcagcagcagcagcagcatgcccagcttgcgcaccagcaccaatatgtccaaca
gatgcaacagtactatcagcaacatatgcaacaacagtattaccagcaaaaccagcagcttgcataccagatgcatcaac
aaggatatcaacatgcagcgcatggacacgagctacttttgcagcagtaccagatgtataaacaaggacgccacagcacg
aaaatctgcagcagccatcaagttacttcagaacagaatttgactcaaagcttgagccatcatcaacaggatcaagatgt
tgccacaccagactttgatggtgcacctgaaccttttgagttgtctcttcttcaaggccaatctccaaatagtcttccat
gctcgatgaaactgggacaagatgcgtctggggcgagaagagcagattggctcgtggatggtgcgacttgggtggatgtt
tggactgttagtgatggaagccggcaattgaaggttgatcgacgactagagacgcaattgggttgccgacgtggaggact
ggatctggaatctgctcgaatttggatatcgactggatcgaagaggattgggttgaaattgtatgggctaagaaacaccc
ataaaatggagagggaggaacagagtaaagaaaataaatatcccacttcttcgaatatcaacttctggaaaaacgagaat
aacgctaataccgccttttcttcttctgctgcaagcaatatgaacaccaacaaatccatcgctcagtacagtgctgatgc
gagtctgatggctgcgtttgagcaatctgcggagtcgagtaagtcgtctaacgatgcttttcatgcgccacagattttga
gtaccgaggaacaggtgtctgtttatttatcaagaatccagaggggtggtcttgtgcaaccctttggttgtatgcttgct
atcgaggaatccacttttaaaatcatagcttatagtgagaattgttttgatatgttgggtttgaagaaatttgctgagtc
ggaagagtttacgaatctctttggacttgatgcaagaaccctttttaccccttcgtcaagtgcttcattggcaaaggccg
tggggtctaaggaaatttcttttttgaacccaatttgggttcattctgcgactacccacaagcctttttatgcaattcta
catagaattgatgtgggaattgttattgatttggagcctgcttattctggtgatccttcattgctgcatgctggtgcagt
gcagtctcagaaactagctgttcgggcgattacgaggctccagtctcttcccgggggagatataggggttttgtgtgata
ccgtagttgaagatgttcagaagcttactgggtatgatagagtaatggtttataagtttcatgatgatgatcatggtgag
gttgtgtctgaaattagaaggtccgacttggagccctacttgggattgcactatcctgcaacagatatcccccaagcggc
acgatttttgtttaagcagaatcgtgtcaggatgatttgtgattgcaacgctcagccagttaagatagtccaaattgaag
aacttaagcggcctctttgcttggttaattcaacacttcgagcaccccatggctgtcattctcagtacatggccaacatg
gggtcgatttcatctttggcaatggcggttgttgttaatggcaccgactcaatgaagctgtggggattggtggtgtgcca
ccactcttcaccacgctatgtcccttttccccttcgctatgcatgtgaattcctgatgcaggcatttagcctgcagcttt
atctggagctgcaattgacatcacagttagcagagaagaaaattctccgaatgcaaacgttattgtgtgacatgtttctc
cgtgatgctccattcggcattgtcactcagtctcctagcatcatggatcttgtaaagtgtgatgggagtgcattatatta
tggtgggaaatgttggttgcttggtgttacccccactgaggcacaaattaaagatattgcagaatggctacttactagcc
atggggactcaacagggctaagtacagatagtcttgcagatgctggctatccaggtgcagctctactcggcgttgcagtt
tgtggaatggctacagcaagaattacttccacagattttctattttggtttaggtcccacacagcaaaagaaatcaaatg
gggaggggctaagcatcatcccgaggacaaagatgatggtggaaaattgcatcctagattttcattcaaaacctttctcg
aagtagttaaaggccgtagtttgccgtgggaggtttcagagattaatgctattcactctttacagcttataatgagagat
tcatttcaagatgttgaagacagtggctctaaacccatgatacattctcaacggaataatttggacgggccagaggtgga
tgaacttacttctatggcagttgaaatggtcaaattgatagagacagccattactccaatttttggggttgattcatgtg
gtttgattaatggatggaatgcaaaaatgagtgaattgacaggattacaagcttctcaagctatggggaaatccctagtt
aatgacattgttcatgaagactcacgcgttgttgttgaagttcttatgcacagagctctaaaaggtgaggaggacaaaaa
tgttgaggtgaaactgctgaggtttgggatacaaaccccaaattcggacatttaccttctggccaatgcatgcacaagta
gagactataaaaatgatattgtaggcgtttgcttcacggctcaggatatcacatctgaaaaaattgtgatggacaaattc
atccgtctgcaaggggattataaggctattttacaaagtgtaaatccacttattccacccatatttgctaccgatgagaa
tgcctgttgttcagaatggaatgcagccatggaaaaactaacaggttggacgagacatgaaattgttgagcaattaatta
tggagattaaacagcggcggtccatagaagacgaacaggaggaggggcatctttcaaaactcaaagagttgacttatatt
atgcaagagatgaaaaatcctttgaatggaatccgtttcacccaccagcttctggaaggttctgatatttcagagaatca
gaagcagtttcttcagactagtgatgcttgtgaaagacagatattatccgtaatagaggatatgcattttcaatgtttag
aagacggcagggttgagctcaagatggaagaattttttgggaaatattatcgatgctatcgctag
>tig02154217g734170 gene=phytochrome A
atgtcatcttcacggcctaaccagtcctcaagcaattcagcaagatcaaaacataatgctaggatcattgcacaaacttc
tctggatgcaaagcttcatgcaaactttgaggaatcaggaagcccgtttgactactcaagctcggtgcttggaacaaatg
tggctgatggagagcagagaccaaagtctgacaaagtaactacagcttacctccatcaaatacaaaaagggaagttcatc
caaccatttgggtgtttgttggccctagacgagaaaacattcaaagttattgcctacagtgagaatgctcatgaaatgct
gacaattgtcagtcatgcagttccaagtgtgggagatcatctggttcttgaaatcggtactgacatcagaactattttca
ctgctccaagtgcggcagcgttgctgaaggccttaggatttggtgaggtttctctgttgaaccccatcttggttcactgc
aaaacctctgggaaaccattttattctataatccacagggtaacaggtagcttaataattgactttgagcctgtaaagcc
ttatgaggtccccatgactgctgctggggctttacaatcttataagcttgctgctaaggccattactcgcttgcagtcct
tgcgtggtggaagcatggaaaggctctgggacacaatggttcaagaggtgtttgaactcactggttatgacagggtgatg
atatataaatttcacgatgacaatcatggagaggtggtgtctgagatcacaaagcctgatcttgagccttatcaaggttt
gcattatccagcaacggatattccacaggctgctcgctttttgttcatgaagaataaggtccgaatgatatgtgactgca
gagcaaaacatgtgaaagtgattcaagacgagaagcttcaatttgatctgacattgtgcggctcaacacttagagctcca
cacagttgccatttacagtatatggaaaacatgaattcgattgcatctttggtaatggcagttgtagtcaatgatgggga
cgaagaagtgtctgattctgcacaggcacaaaagagaagaaggctttacggtttagtagtatgccataacacaactccga
ggtttgttcctttccctctccgatatgcatgtgaatttcttgcacaagtgtttgccttccatgtcaacaaggagttggaa
ttggaaaatcagattcttgagaagaatattctgcgaactcagacactcttgtgtgacatgctgatgcgagatgcaccttt
agggattgtgtctcagaatcccaacataatggatcttgtgaaatgtgaaggggctgctctattgtacaaaaacaagatac
ataggttgggattatcaccaactgactaccagcttcgcgacatagtgtcttggcttattgaatgccacatggattcgaca
ggtctctgtactgatagcttttatgatgcgggcttccctggggctctagctcttggagatgcaatatgtgggacggcagc
tgtgagaataactgataaggactggattttctggttcaggtcacacactgctgcagaaatccgatggggtggtgcgaagc
atgaaccaggtgagaaagacgatggtcgaaagatgcacccaaggtcatcattcaaagcattcctggaagttgtgaagaca
cggagcttaccttggaaagattatgagatggacgcaatccactctttgcagcttatacttagaaatgcatttaaggacat
ggcgagtatggatgcagataccaaggatatccatacaaaactgaatgacctcagaattgagggaatggaggagctagaag
cagtgaccactgagatggtccgcctgattgaaactgccactgtgccaatcttggctgttgatgtagatgggaaggtcaac
gggtggaacacaaagattgctgagttaactggtctacttgtcgatgaagcaagtggtaggcatttactaacactggtgga
agactcttcggctgatgcagtgaataagatgttggaattggctttgcaggggaaagaagaacaaaatgtgcagtttgaga
tcaaaacacatgggttaaggaggccttctggtccaatcagcttagttgtgaatgcttgtgcaagcagggatgtcagagag
aatgttgtggggatatgttttatcgcccaagatataactatccagaagagtattatggacaagttcacccgaattcaagg
tgattacagagctattatacaaaatcctaacccactgatccctccgatatttgggactgatgaatttggctggtgttcgg
agtggaattctgcaatgacaaaattgtccggctggagtagagaggatgttatacataaaatgcttttgggggaggttttt
gggacaaatacagcttgctgccgtcttaagaatccagaagcatttgtaaatcttggtattgctctcaacaaggttgtaac
aggtcaagaatctgaaaaagtttcatttggttttttgacaaagagtgggaagcacgtggagtgccttctctgtgtgagca
aaaaattggatggggaaggtgcagtaactggtgtattttgcttcctgcaacttgcaagtcaagagttacaacaagcactt
catgttcaacgtttatcagagcaaactgcagttaagagatcgaacatcttagcttacataagacagcaagttaagaatcc
tctttctgggattatattttcgcggaagatgatagaagcaactgactttgatgaagagcagaaaaaactcatcagtacta
gttctcattgtcagcatcaactcaaaaaaattcttgatgacacagatcttgatggcatcattgatgggtacatggacctg
gaaatgctggaatttaggttgcatgatgtattgattgcttccattagccaaattatgatgaagagcaacggaaaggttaa
ttttacaccaagtggaggccagcttcgtgttgcagccaacttgaccaaagattcattaggtgaatctgttcagcttgctc
atttggtattcaggataacgcatacaggcagtggtgtaccagaacaattgctaagccaaatgtttgggagttatgcagaa
gcatccgaggagggcatcagcctgcatatcagcagaaaattagtgaagcttatgaatggagatgtccagtatctaagtga
ggccggaagatcaacctttatcatatctgttgaacttgcagtagctaataaacctcgtgcatga
>tig00000379g54430 gene=phytochrome C
atgtcatcaaggtcgaccacaaacgagacaaattgttctaggagcagctctgttagatcaaggcgtggtgcccatgttgt
ctctcagacgccgattgatgccaagcttcatgtagattatgaagagtctaagcaacagtttgattactcaacatctgtca
atgcatcaacttccactagcaatgttccttcttcaactgtgtcagcttatctgcagaagatgcaaagagggagccttatc
cagccatttggttgcttgattgcgatccatgaaaaaaatttgagcattcttgcatacagtgagaatgcacctgaaatgtt
agacttagtaccgcatgcagttccaagcatggaacaacaagaagctttgagttttggcgttgatgttcgaacacttttcc
gaccttcaagtgctgctgcactgcaaaaagcaaccaattttgaggaaattaatttggtcaatccaattttggtccattgt
agaaacactggcaagcccttctatgctattttacatcgaattgatgttggattagttatagatctggaaccagtgaatcc
agatgatgtgccagtgacagctgctggagcattaaaatcatacaagcttgctgccaaagctatttcaagaatacaatctc
tgccaagtggaaatgtatcactgttgtgtgacgtgctggttagagaagtgaaggatttaacaggctatgacagggtgatg
atttataaatttcacgaggatgagcatggggaagttgtcgctgagtgccacaggcctggcttggaatcttatcttggatt
gcattaccctgcaactgatataccacaagcgtcgagatttcttttcatgaaaaataaggttaggatgatatgtgactgtt
gggcccagcctgttaaagtaattcaggacaagggattagctcaacctctgagtctttcgggatccactttaagatctcct
catggatgtcatgcacaatatatggcaaatatgggttcgattgcatctcttgtgatgtccgtgatgatcaatgaggaggt
tgatgagatggatgacaatcagataaagcgaagaaagttgtggggcttgattgtctgccaccatacgagccccaggttcg
ttccttttcctttgaggtatgcatgtgagttcttggttcaagtttttggggttcaaatcaataaggaagtggagttggaa
gctcaactgaaggagaagcatattttgcaaacgcaaactgtgctttgtgatatgctgctaagagataccccagtgggcat
tgttactcggtcacctaatgttatggaccttgtgaggtgtgatggtgctgtactcttctaccataataaatgctggttgc
ttggggtcactccttcagaggcacaaatcagagatattgctgcctggcttttagagtaccatggcagcagtactggatta
agtactgacagcctcatggaagctggctaccccggtgcttccattcttggcgatgcagtatgtggaatggctgctgttag
aattagttctagagatttcctcttttggttccgttcgcacacagctaaggaaataaaatggggaggtgcaaaacatgatc
cagaggacaaagatgatgggaaaaaaatgcaccctagatcatcattcaagactttcctcgaggtagttaagagacggagc
ctaccatgggaagacgtggaaatggatgcaattcattccttgcagcttatattaagaggatcattgcttgatgaaaatga
tgctcaaatgattgtcagtgttccagcagttgatatcagcatacagagggtggatgaactgcgtatagtgactaatgaaa
tggttcgcttaattgaaacagcatcaatacctatattggctgttgatacctctggctatatcaatggatggaataccaaa
gtctctgaacttacagggttgagtttacaaacagctcttggtacgccctttgttgatctggtgatcgacgaagcagttga
tgtagtgaagaatgtgctctcactggctttgcaaggcaaagaagagaaaaatgttgaaatcaaactcaaaacttttgggc
ctcaggaagagagtggtcctgtcatcttggttgctaatgcgtgttgtagtagagatgtgaaggaaaatattgtaggagtt
tgctttgtcggccaagatgttactgggcaaaggatgatattggataaatacaatcaaatccatggtgattatgtaggaat
tgttcggagtccatgtccactaattcctcccatttttgtgatggatgagcatggacgttgtgtggagtggaacgatgcga
tgcaaaaattgtcgggtctaaagagggaacaagccatagaccaaatgcttcttggtgaggtctttacagttcataatttc
ggctgccgggtcaaagatcaggacacgttaacaaagctcagaatattactcaatgctgtaattgcaggccaggatggtaa
taagttggtatttggcttctttaatcagcaaggaaaatatgtagaagcattaatttctgcaaacaaaaggactgatacag
agggcagggtcactgggattttgtgctttttgcatgttgctagtcctgaacttcaatatgccatgcaagtgcaaaggata
tctgaacaggctactgcaaatgcccaaacgaagttggcttatatccgaggtgaaattggaaaccctttaaatggaataaa
gtgtttgcagaattttatgaaatcttcagacttaagtaaagaacaaagacagctgttgaagactagtgcattatgtcggg
aacagctagccaagatcattgatgatgctgatgttgagagtattgagggcagctatgccgaaatgaagtctgatgaattt
aatcttggggaagctttagaagtggtcaagaatgaagttatgatcttgagccgggagcgccaggtgcacgttagatatga
tttacctgctgaagtatcattcatgtacttatacggtgacatcttgaggcttcagcaaatcctttcagactttttggcaa
atgctatctttttttctcctcctgaaggatcgtcaattgaattcaggctgattccaagaaaggagtgtatcgggacattg
acacatgttcttcatattgaattttggataactcatcctgccccggggatccctgaagagttgatacaagaaatgtttta
ttataacaatggtgtttcgagagaaggtcttggcttgtatatcagccagaaactagtgaagatcatgaatgggactgtaa
aatatcttagagaggctgagaaatcttctttcattattctaatagaatttccatttgcgcgcaaaccacccgcagatgaa
agtggtctaaaattaaaacagacaaaactagcttga
>tig00000910_2g109080 gene=phytochrome B
atggcttcaggaagcagagaaacgcatggtaataatcacaattctcgggctttaactcaagctcagtcgtcaggtactag
caatcctcgtcatcatagtaatgttaatgtaaattctctcagtaatcaaagagaaccgattagcaaagctgttgcacagt
acacagttgatgccaggctccatgctgtctttgagcaatccggtgagtcaggaaaatcatttgattattcacagagtatt
aagaccacaacacaatctgttcccgagcagcaaatcgctacttatttgtcgagaattcagcgtggtggccatattcaacc
ctttggttgtatgatagccgtggatgagtctgattttcgtgtgatttcttactcggaaaatgctcgtgaaatgcttggtt
taactcctcaatcagtccccagtcttgagaagcctgagattttgacaattgggactgatttgcggaccctttttaccgca
tccagctctgttttgcttgagagggcgtttggggcacgggagataactttaatgaatccgatttggattcactctaagaa
ttctggaaggccattttatgctattttgcacaggatagatgttgccatagtgcttgatttagagcctgcaaggacagagg
atccagccctgtccattgcgggtgctgtccagtcacagaaacttgcagtgagggctatttctcatttgcagaagctccct
ggtggggacattaagcttttgtgtgatactgttgttgagagtgtgagggaactcacggggtacgatagggttatggttta
taagtttcatgaggacgagcacggtgaggttgtagctgagagtaagagggaggacttagagccatatatcggtttgcatt
atcctgccacagatattcctcaggcttcaagggcgcctcatggctgccatgctcagtacatggcaaatatggggtcaatt
gcctcgctgactttggcagttattattaatggaaacgaagaggatggtgttggaggaagaaattctatgaggctgtgggg
attggttgttggccatcacacttctgctaggtgcattccattcccactccgctatgcttgtgaattcctaatgcaagcat
tcgggcttcagttaaacatggaactgcaattagcatctcagttgtctgagaaacgtgttttgaggacacaaacgctgtta
tgtgacatgctgcttcgagattctcctactggcattgtcacccaaagccctagtattatggatcttgtgaaatgtgatgg
tgctgcactttattacaaggggaattattatccattgggcgtgacaccttctgaaacacaagtaaaggatattgtggaat
ggttgttggctttccatggagactctacaggtttgagcactgatagtctggctgatgcagggtatccaggggcagcctct
ctaggggatgctgtttgtgggatggctgttgcgtatatcacttcaggagacttcttgttctggttccgttcccacactgc
taaagagactaagtggggtggggcaaagcatcatccagaggataaagatgatggccagaggatgcatccgcgttcttcat
tcaaagcatttctagaagtggttaagagccgaagtaagccttgggagaatgcggaaatggatgccattcactctttgcag
ctcattttacgagattctttcagggatgctgatagaagcaattctaaggctgtcgtacaagctcagagtggggacttgga
cttgcaaagggtggatgagcttagttctgttgccagagaaatggttaggctgatagagactgcaacagctcccatttttg
cagtagatgttgaaggccacataaatgggtggaatgcaaaagctgcagatttgacaggactatccattgaagaagcaacg
gggaagtccttggttcacgatcttgttcataaagaatcagtagaaactgcagaaaagcttctgtttcgtgctctaagagg
tgaagaagataagaatgtggaaataaagttgaggacttttggcactgaagaacataagaaggctgtatttgtggtggtga
atgcttgctcaagcaaggattacacaaacaatattgttggggtctgctttgttggacaggacattactggacagaaactg
aggggacatcattggaaagttgttagtagggaagtatttggcagttgctgtcggcttaaaggcacagatgctatgacaaa
gttcatgatcgtcttgcataatgcaattggtggccaggatactgacatgtttccgctgctttttgaccgaagtggcagat
atgtacaaactcttttgactgcaaataagagggttaatatggagggacagattattggagcattttgtttcatacagatt
gcgagtcctgaattgcagcaagctataaaagtccagaggcaacaggaaaagaagtgtgcctcaaaaatgaaagagctggc
ttacatttgtcaggagataaagaatccattaagcggcatacgcttcactaactcattgttggaagccacagatttgacag
aagatcaaaagcagtttcttgaaaccagtgctgcttgtgagaagcagatgttaaagatcgtaaaggatattgatctggaa
aatatcgaggatggttcactggagcttgagaaggcagaattcttgcttgggagtgtaatagatgctgttgttagccaagt
aatgttattgctgagggaaagaggtctgcaattaatccgagatatcccagaagaaattaagacattgtcggtctatggtg
atcaagttagaattcaacaggtcttggcagatttcttattgaacatggtgcattatgcaccatctccagaaggttgggta
gaaattcaacttagaccaagcttgaaacatatttctgatggaatgacctttgtgcacattaaatttagaattgtgtgccc
aggtgaaggtcttcctcctgaactggttcaagatatgtttcataacggtcgatgggtgtcccaggagggcttaggactaa
gcatgtgcagaaaaatcttgaggctcatgaatggtgaagttcaatatatcagagaatctgaaagatgctattttctgatt
atcctcgacctacccatgccgcagagagaggttttaggagctgacattgattccgagacacagatagacatggtccttga
gactcttcctgagatgttctcacaatttatagttgattataatttacacaagatggacatgtctctgacggaattaatga
aagaactacaaaatgctgaatctattctaaaagctaggagtagaagtgctttgactgttacagccgaaccctatcatccc
aagccttctggtggcaaaggaggaaagaagaggaagaggccaaacaaaaatccagataacaagtcaaaggggaagaaaat
tactgccgatgggaaaccaaagggaaagtttcccaagacacctcttgaattgtggaatgggcgcaagcccaatttacacc
acattcggatatggggatgtccagcacatgtgctaaagggaaagacgaataagacggaatcaagatcagatgtttgtttc
tttgtaggatatccaaagggaaggagatgttactacttctataatccttttgataagaaggatcaaagagtgggaagaga
ggaaggacttttggtcagactggacaatcagactccttcaaccattactcgtagtggtagggttgtgagaccaccttcta
ggtacttgctctatgtagaatcctatcaggtttgggatcttgtaaatgcacctaatggggtaaagcctataggatgcaag
tgggtctataaaaggaatagagatatagatggaaaggttgaaaccttcatagcaaggctagtggccaagggttttaccca
aagagaaggcatcgactatgaagaaaccctctcactgattgccatgcttaaatctattcgagtctttttatccattgccg
ctcattatgattatgaggtttggcaaatggatgtcaagacaatatttttaaatggacgtcttgaggagaccatttacatg
atgcaacctggagggtttgtgaaagaaggccacgaaaggaaagtttgcaagttgcagaggtctatttatggactcaaagc
aagcgtccagatcttggaatgtaagatttga
>tig02154053_2g697650 gene=cryptochrome 2
atgggaagtaattgcaagactgtagtgtggtttaggagggatttgagaattgaggataatcctgctttagctgctgcagc
aagggatgggagtgtattaccagtattcatttggtgcccaaaagaagaaggtcaatattaccccggtcgagtttcccggt
ggtggctgaagcagtctctcatacatttgaagcagtctttgaaatctcttggggctgatatggtattgattgaagcacag
aacactctttctgctcttttggattgcatcactgctgttggggcaacaaaattagtatataaccatctttatgatcctgt
ttcacttgttcgtgatcacaatattaaacaaaagttgggtgagcttggcattactgtgcaaagctataatggagacttat
tgaacgagccttgggaagtatatgatgacaatggacatgcttttactaggtttgatgcatattggcaaaagtgcttattc
atgcaaagacaacctgtttcgcatcttcctccatggcatttggtgcgagctgaaggaattactgaaaagtgttcgatcga
gaaattaggtcttgaagatgaatcagaaaagtctagtaatgccttattgggaagaggatggtcacctggttggagcaatg
ctgataaggctctaacagattttgtagagcatcatctgctagactactcaaaggatagactcaagggccgaactggttat
ccattggttgatgctggaatgagagagctttgggccactgggtggattcataataagattagagtaattgtttcgagttt
ctttgtaaagtttctcattcttccatggcaatggggaatgaagtatttctgggacacacttctggattcagacttggaaa
gtgatatccttggttggcaatatatttcaggaagcttgcctgatgggcatcagcttgagcgtatggataacccacaggga
ttcaattttgacccggaaggtgaatatgtgaggcagtggttgcctgagctagcaagaatgccggctgaatggattcatca
cccatgggatgcacctcttatcgtgcttaaagctgcaggagtggagctaggatttaactatccaaagcctataattgata
ttgatctggcccgagatcgactaacagaagccataatggtcatgagacaaaaggaagcaactgcaaagttagcgaatgcc
agtggaacagatgaagttgtcgatgataactcagacacttacgaaattgaggccattccaaaggtagtgttgaaggaaaa
gattccttgtcctacaagctcgtcctatgatcaaaagaatcttcttctacaaagaagcagacaacttgcagtagaaattc
tttttctgttcccgaaaccttgtcttcaatttcaaaggacaattataaacagggccaagactcttatcaccccaagcatg
gaatttatgatgagattgacctgtgagagacgtcaagcaaacacggagccacatgactgcagattcctccagaacctttt
ctgttga
>tig00002343g207300 gene=cryptochrome-1 isoform X1
atgtcagggggtagatgtagtattgtatggttcagaagggacctgagagtggaagataatccagcattagctgctggagt
tagggcaggggcaatagtggcagtttttatatgggcacctgaggaagaaggggtctattaccctggaagggtttcaagat
ggtggcttaagcagagtttggctcatcttgatgcctctttaagaaccctaggcacttctcttgtcacaaagagatctagt
gataaccccatatcactggttagggatcacagagcaaaggaagttttaacagctcaaggtgttgatgtccgttcctttaa
tgcggacttgctttatgaaccttgggaagttcgtgatggggaaggtcgtccattcacaacctttacttcattctgggaca
gatgccttagcatgttgtatgatcctgaggctccacttctcccacctaaaagaatcatctctgctgatgtatcaagatgc
ccttcagacaatttggtatttgaagatgaatcagagaaaggaagtaatgcacttctcgcacgggcatggtcgcctggctg
gagtaatgctgacaaggccctgacggccttcatcaatggaccactaatagagtactccatgaatcgtcgaaaggctgata
gtgctacgacctcgtttctctccccccatctacatttcggagaagtaagtgttcgaaaagtttttcatctagttcgcatg
aagcaagttctttgggccaatgaaggaaacaaatcaggtgaagagagtgtcaatttgttcctcaagagtataggccttag
ggaatattcaagatacatgagtttcaatcatccatacagccatgaaaggcctttacttggtcacctaaagtattttccgt
gggtagtggatgagagctattttaaggcatggagacaaggcagaactggttatccactcgtggatgctggtatgcgagag
ctgtgggccactggctggttacatgatcggatacgagtcgtcgtctctagtttctttgtgaaggttcttctgcttccctg
gagatggggaatgaagtacttctgggataccctattagatgccgatcttgagagtgatgcccttggttggcagtatatat
ctggtactcttcccgatggtcgtgaattggatcgtattgataatccacagtttgagggttacaagtttgaccccaatgga
gagtacgttcggcgatggcttcctgaacttgctagattgcctactgaatggatacatcatccatggaatgcgccagaatc
cgtactccaagctgctggaattgagcttggctccaattaccctcttcccattgtggaaatcgatgcagcgaaagccaggt
tacaagaagcattgtctcggatgtggcagcatgaagcagcgtcaaggtctgcaattgagaatggaatggaagagggactt
ggagacacctcggagtctacccccctgggacttctcgaagacacgcaaatggagatggaccatgaacctgtcagaaacaa
ccctgtgaatacagtagttcgacgttacgaggatcagatggtcccgagtatgacttcttctttggtcaggtttgatgatg
aagaaacctctattgatcgcagaaatttagcagatgatagtcgagcagaagtaccgatcaatgttaatgtaaatgtaact
gaagagccaagagaaccacatgggcataatgttatgcaaacagttagaaccatcaatactttcccgcaatttaactttgc
aatgggtcagagagatactgaagattcaacagcagaatcatccagtagcagaagagaaagggatgggggtgtagttccag
tttggtctccctcgagttctaatttctctgatcaattcactggtgaggacaatggtattggaaccagttcctcttatttg
caaaggcatccacagtctcaccagctagtgaactggaggcggctttctcaaactgggtga
>tig00008969g518620 gene=(6-4)DNA photolyase
atgcgtctcttcaacccgtcaatggcttccgggtcgaactctctgatttggttccgaaaggggcttcgaatccacgacaa
tccggctctcgagcacgcggctaaggggtcctactttttgtatcctgttttcgtgatcgatcctcattacatggagcctg
atgtcacggctttttcccaagggtcggagcgagccgggttgaaccgaattaggttcttgctcgagagcctcgtggatctc
gatttgagcctaaaaaggctcgggtcgcgtttggtggtgctcaagggtgaacctagccaggtcttgattcgctgcttgaa
ggagtggagcataagcaagctatgttttgaatatgacacggacccatattatcaagctctagataatcaagtcaagagtt
atgcaactgcagctggcatagagatattttcacctgtcagtcacaccctcttcaatccagcggatatcatacagaagaac
ggtggaagaccacctttgagctatcagtcttttgtcaaacttgctggtgaaccctcttgggcagcgttgcctgtttcaaa
tgcactttcttggcttcctcctgttggaaactgttcaactacagaagtcccatcaatggaagaacttggctatgatgaca
gtgcgaaggtagagagatctccttttaaaggtggtgaatcagaagcattgagacgattgagagagtctctgtcaaacaag
gaatgggtggctaactttgagaaacccaagggtgatccatctgcatttctatcaccagcaacaactgtattatcgcctta
cttgaaatttggttgtctgtcttctaggtacttctaccagtgcattcaggacatccagagaactgttaagaagcacacat
ctcccccagtttctcttcttggacagttattatggcgagattttttctacaccgttgcttttggaactcctaattttgag
caaatgaaggacaatagaatatgcaagcagctgcttggagatggcaggacaggatttccttggattgatgccataatggt
ccagctgcataaatgggggtggatgcaccatcttgctcggcattgtgttgcatgttttttaactcgtggagatctgtttg
tgcattgggaaaaagggcgtgatgtctttgagagacttcttattgattctgattgggcaatcaataatgggaactggttg
tggctctcatgctcctcatttttttaccagtacaaccgaatttattctccaatctcatttggaaagaagtacgatcctaa
tgggaactacattaggtattttcttccggtattaaaagacatgcctaaggagtatatttatgagccatggacagctcctt
tgagcatacaagttaaggccaaatgcatcattggaaaagattatccaaaaccggtggtctcccacgattctgcaagcaaa
gaatgcaagcagatattatatgaagcgtatgagttgaacaaaacgttgaatggcatatcggctccgaattgcactcgaat
taccgaaacattatcctctccagcttcgcatcagtcagtcaagtcgttgcctctcgtctatcgcctatttagtaccgaat
ctggaaatgtggttaagaaagttgaggatgtaatgccaattgcaactggtcatgagcgtgaagagcttgaagctgagctt
caaggaaagaatatactggaaattaaccatccatccggtccctttggtacaaaggaagcgcctgctgttatcgagtctta
ctatgacaaaagaatcgtgggatgtcctggtgctgaaggcgaagatgagcatgatgttgtttggttctggctagagaaag
gcaagccacatgaatgcccagtatgctcacagtacttcgtgttagaagtggttggcccaggtggacctcctgatggacat
ggcgatgatgaagacgatcaacattaa
>tig00000366_1g49080 gene=blue-light photoreceptor PHR2
atggattccaaaatccaaattcatccagaaaatcctgaatctcaagccccttcagaggaccagaatcaaacccagattcc
ttccattcctatagcttcaatttctctatcactttccactgttcttccttcccattttctctccccttcccaaaaaatcg
cttcaatcttcaatcctccaaataaggtgaaaatcccatctcaaatttcatcgctttcccacctttcaatttcctcctca
ctttcacctgggaagccatttttcaaatcgaccatttctgcaaacccacttcaaagcccacttactctaaatccccttcg
gccctctgagccatccaatgccgccgcactctgtcgtgcctccattgtttggttccggaatgacctacgggtccatgata
atgagtgccttgcttctgcccataacgagtccatgtctgtgcttccagtttactgctttgatccacgggattatgggaaa
tcttcgtcgggatttgataagaccggcccttatcgtgccacttttttgatagagtccgtttctaatttgaggaagaatct
gcaggcacgcgggtcggatcttgtggtccggattggaacgcccgagagtgtgctggtggagctggtcaaggctgtggggg
ccgaggcagtgtatatgcacagggaggtttcttacaacgaggtgaaagcagaggagaagatcgagacggtgatgaaggat
gaaggagtagaggtgaagtacttctggggaagcacattacaccatttggaggatttgccatttaagttggaggaaatgcc
aacaaattatggggggtttaaggagaaagtgaagggattggaggtgaggaagacgatcgaggcgatagatcagatgaggg
gattgccggccagaggggacgtggagcctggggagataccttcattggtggatttgggtcttaacccaaatgcaaccatg
ggtcagaatggaaaaccagccgctgatgcttctcttgtgggaggagagactgaagcattgcagaggctgagaaaatttgc
agacgaatgcacggcaaaaccacacaagggatctgagaatggggccaatgagagcatatttggcgcaaacttttcttgca
aaatatccccttggcttgctatgggatgcatttctcctcgctccatgttcgatgagctgaagaagtctacttcaagtcta
atctctggttcctgcaacaagaaagatggtggtagtagctcatcagatactggaatgaactggttgatgtatgagcttct
gtggagggacttcttcagattcacccggaaatacagctctgtgaaacaacacagtgatgttccggtgacagcttgttcag
gtgctgcagcctaa
>tig00003184g259850 gene=putative LOV domain-containing protein
atggaaatggagtcatcaattgctgctaacggaggcgaaaggcgatccatagaagtgcttgaaccagcaggaagtgggga
tgttgggatgtcttctattagttggaatgtcaataatgatgtgcaagtacttgaaacgcaagagggagtgtctagaattc
ctaccggcaataaagaggctgtaaagaaatggatggcatttgagggcgagcctagtgaaactaagatcacttctgtaggt
gatgaatctaacatcgttcaaaggactgcagaatggggacttacgattgggacagatgctggagatggtgtctttcgtat
gaactcaaattattcatttggagacggagaaagaagcaagaactcctcagagagatttggggctggatctatgaggtcat
cagaggaatcaaatattggatctgaattcccgagggtatctcaggaactaaaggatgctctggcaacattgcaacagact
tttgtcgtctctgatgctaccaaacctgactaccccattgtgtatgccagcagtggcttttttacaatgactggttattc
tccaaaagaagttattggaaggaactgccgattcctgcagggccctgaaacagatcagaatgaggtggagaagatacgaa
atgcaacaagaataaatgataccaatggacgaaccataaaatttattggaatgcaggttgaggtcagcaaatacacagaa
ggggtaaatgacaaagcactacgaccaaatggattaccccagtcattaattcgttatgacgctcgtcagaaggaaaaggc
tttaggatccatcacagaggttgtacaaactattaagcatccacgatctcatacgaagtctctgagtcatgacaccactg
ccaataatgaaaatgacaagttaaatctagattatatgctccctggaccagctgaattggatagtaaagatatacctgga
cggaaatcctctcaactggattcaagaaatgacttgcctagtaagagtactcgtcggtatactagcagcaggtctagcaa
atctggccgcaattccttgacgaggttcaaagggaggtccgcaagtatgcaagaaaatgaactaagaatcgagccagaga
ttttgatgacgaaagaggtagaacgagcagacagttgggaccgtgctgaaagaggaagggatatacgtcaaggcattgac
ctggcaacaacacttgaacgcattgaaaagaattttgtgatatcagatcctagacttcctgataacccaattatatttgc
atctgatagctttcttgaattgacggaatatacacgtgaagaaattttggggaggaactgcaggtttcttcagggacctg
aaactgatcaagcaactgtttcaaagattagagatgccatcagagagcaaagagatattactgttcagttaattaattac
actaagagtggcaagaaattctggaacttatttcatttgcaacctatgcgtgatcagaagggggaactccaatactttat
tggtgtccaactagatggaagtgatcacgtggaacccctgagaaaccgcatctctgagaacgccgagcaaaagagtgcaa
agctggtcaaagctacagcagaaaatgttgatgaggctgttcgagaacttcctgatgccaacttgacaccagaagacttg
tgggctttgcactctcaacctgtattcccaaggcctcacaagcgagatagtacttcttgggcagcaatgagaaagatcac
tgaggccggcgaaaaaattggactcaaccactttaaaccggtacgacctttgggatgtggagatactggcagtgttcatt
tggtggaattaaaaggtactggtctgctgttcgctatgaaggcaatggataaatctattattctcaatcgtaacaaggta
gttcatcgagcatgcattgaaagagaaattatgtcgcttctagatcatccatttcttcccacactctacacctcgtttca
gacgcctacacatgtttgcttgataacagatttttgtcctggaggagagttattcgcagtgcttgacaaacagcccttga
agttatttaaagaggaatcagcaaggttttatgctgcagaggttgtcattggcttggaatatcttcactgcttaggaata
atataccgggacctgaaacccgaaaatattctacttcaaaatgatgggcacatcgtattaactgacttcgacctatcatt
taagacagcttgtgatcctcaaattttaaggcatcctccaccaaagagtagaagatcaaggagtcaaccacctccggtat
tcgttgcagaaccaaagatgctatcaaattcattcgttggaactgaagaatacattgcaccggaaattataactggcgag
ggtcacagtagtgctattgattggtggtctcttggaattttgttgtatgaaatgctttacggacggacaccattcagggg
aaagaataggcggaagacatttgccaacatcttgcacaaagacctcaccttcccaagcggcattccggtaacgcttgcag
cgaggcagttgataaatggattgctaaatcgagatcctgctagtcgattaggatctaatggaggtgcaaatgagatcaaa
cagcaccctttctttcgtggaattaattggcctctcattcgttgcatgactccaccaccattagacgtcaacgtgcctct
tcaattgattggaaaagaagccaatgcaaaagatgtcgactgggaagaggaagaggtgcttgtacagcccagcgactgcc
cgtctggaagcaattcttaa
>tig00005083g356750 gene=putative LOV domain-containing protein
atgaaaagttcagcctccccttcaaaggctttggcattgacaactcctgctccatcatcctctgctgaggctacttcatc
caaaccggttgatgatgggaccatgcttaaagatacatcttcagtcccagagtcttcatcacaacccatggatgagccac
cttcttcccagggcgtcgaccccccaatcatcgaagcagaaggatttgttcgcttcggggcgagtccaaatgcctctgct
ccatcgattgtctgctgcttcttgagaaaagatttgaagttcttgaaggaattggtatttgagtatgtatccttcatgga
tatggacattgggagggctagtgctgccagacacaaggatgaacttgagcgcttgagtgcgaagttagagcaagcactga
cgcttccgtcgctcagcctttctgccgattttaaagcgacgttgaaggtcattcactccgaggtcctttccatgctagcc
aagaatgctgaactaaaggccagcatgagggaacttcaagccaaaatggacgattgcagggcgaggatggccgctaaaaa
gcgcaacgcctctcagggaattgagcgaactaaatccttggtcgaacagtacaagaagctggaggttgatgatgatgacg
ttgcggctgaattgaacatcactacctcccgacagaacgaggattgggaaaaacttagggaacgaattcgttccttatgg
ggtagaatgcctctccagaagtctggccttcttcacataccagcacgcagcttctccttcgttgtcctccctctcttctt
ccttttccttattcttgaactcattggcgatagtttatttgaaacgcctttgttgagtcctagtcatctcatcgaaggta
ttgctcttctgttatcttggaatgaatgccatacatttggccggcgaggttgcggcctaaatgttcttccatatctgttg
tctgagcgcctttcggcggtcctctatagaatgatgtacctcgccctctaccagttgaatgtttgggaagaagcggcgat
ggggatcttgccatgtcctgggatgggttgttttcgttgttctggagaaccagagaaattgaggaaaaacaacaacgatg
ataatcaatacagaagagctgatcatgcatcgccaaatagagacgcattacaagtgagtctgtataaaagtgcaaaggaa
gagtccaaggtcttaaacaaacgtgctgcggaaaagaaggtcgatgctagtaagaacccttctagtgatggagagaccaa
tagtgttaaagcacgaacctttatgtatgctgaattgctggctgcaatgccgaattttaaggcagaaatttttttgggtg
agggtggttttggaaaagtttataaaggtcatttgcaggacataaacgagattgtagctataaagcaacttgatcgcaat
ggatgccaggggattcgagaattcgttgtagaagtattgacattgaatgtggccaaccatcctaatcttgttaaattgat
tggttattgtgctgaaggagatcaaaggctgttggtctatgagttcatgccgctgggttcattggaggaccatttgcacg
gcactcgtccaaataaaaaacgtcttgattggaatactagaatgaagatagcagctggtgcagcaaaaggcttggagtat
ctgcgtgataagatgaaactaccagttatatatcgtgatctgaaatgctccaacattttgcttggggaaggatattatcc
caaactatccgactttggattggcgaaggtgggcccgtctggagatcagacccatgtctccaccagagtgatgggcacgt
atggatattgtgcacctgaatacgcgatgactggccagctgactttcaaatcggacatttacactttcggtgttgttctt
ctggagatcatcacgggcaggaaagctattgacaatagaaaaactggtgcagagcaatatctcgttgcatggactcgacc
gttgttcaaggaccggaaaaaattctacacaatggctgatcgggcactggaaggtcagtatcccgtgagaggcttatacc
aggctctcgcaattgctgcaatttccgcccggatatcagttttcccctcccttgataactggtgcttgtcctacccccca
acctccctctttctatgtaaatgtgaatgtgaatacaagaggcaaactgtcttctccccaagaaggaaatttgatgaaag
ctcagaacttcccctgtacaacaagcacaacggcaatcacaagagggagtttacggtgtcacgattgttggttcatctga
tccctttgattgtgctgttttgccttttaattctctggtggtggtcttatccagttaatttggagatcaagaatggaaga
ataatagcgattcaccgtatcgagattcccgggagtgtgaatgagactcgagttgatcttacgatcctggcattgactct
tccaccgtatccatcaattcgtctgatacatccagtgaacaatgatactgctgcagcagagcctgcgagtctagtgtaca
agcatgggatgccagcccattactacaatcattcttcccttttgttctctgccttttcgccattaaaaagtagtctccaa
cacagtttcttcttctcgattcacacagaagcagtacacttctgcttacagcagtttgaaggcaggcaagttctttcttt
aagatggattcagcagagaatgggcaaaataagtcatcacccctcggaccgcctctgccgagggactcccgggagctgca
tagagcggcctaagacgtctggtaatcccgagctagacttggaacacaaattctcttcgaaatctggcagagcaaatgct
gatgaaatcacctcctggatggccctcaaggagcaaaatcccccattaccaccagcaccacagcaccacctgtcgtcacc
ggtttctaagtcggcaattattaaccgtgatcatgacggccagaaatctccagcaggtggagaagttggagctgctgctc
aaagagctgcagagtggggactagttttgcaaactgacagcgagactggtaagttacaaggggttaaagtaagaacttct
ggagatgactccaataaaccgggaaattcgaggagggattccggtaactcaatccggagctccggcgattctgatgatgg
aacaggtaaagaaatgaggttcccaaaagtatcagaggaattgaaagacgcattatctacatttcaacaaacatttgtgg
tatcagatgcatcaaaacctgatttcccaattatgtatgcaagtgctggattttttaagatgactggttacacatccaag
gaggtcataggcaggaactgtcggttcttacaaggtaaggatacgaatcccgaggacgtggcaaagattagggaggcatt
agaatcagggacaacttattgtgggaggttgctgaattacaagaaagatggaaccccgttttggaatctcctaacaattg
cacctatcaaggatgaaagtggaaaagttctcaaatatattggaatgcaagttgaagtaagcaagcacacagagggagtc
aaagaaaagatgacccggcccaatgggcttcccgaatcattgatccgctacgatgcgcggcagaaggagatggcgtcgag
ttcagtaactgaattactcgaggcagtgaaggaacccagagcaagggcattgagcgaatccacaaatcgaccttttatgc
gaaaatctgaagacggtgggctagagaaatttgacgccattaatttgcgaaactctgaaaacacggctcccgccaaacct
gctaggcgccattcccatgctggaacgagaagttcaatgcagaaaatcatggaggtcccagagaagcctcagaagaaatc
tagccgtagctctttcatggcgattttaaagaaagatagtgttgatgacaaagtacggaagaaggaaatgagaaagggaa
ttgatttagccacaacccttgaacgtatagagaagaactttgtgattactgatccgaggctgcctgataatcccattatt
tttgcatcagatagtttcttggaactgacagagtacagtcgagaagaaatcctgggaagaaattgcagatttcttcaagg
ccctgaaactgatccagcgaatgtgaggaaaatcagggaggcaattgatagccagagagatgtcaccgtgcaactcatca
attatagcaaaagtggcaaaaagttctggaacttgtttcatctgcagcctatgcgtgatcagaagggagaagtgcagtat
tttattggagtgcagctagatggaagcgagcacatagaaccacttcataactgtattcctgaggccactgcacaggagag
tgctaaactggtgaaagaaactgctgaaaatgttgatgaagctattctggacagtggagaacagataggcttgaaacatt
ttaggccaataaaaccactaggatcaggtgacactggaagtgtgcatctagtagaactatgtggaactgaccatcaattt
gccatgaaagcaatggataagggcgtgatgctcaaccgaacaaggagagctctttctgcttctcgacagacagcctacaa
agttttgaaagaagatgctgtaagattctatgctgctgaagttgtagtggcactagagtatcttcactgtcaaggtagat
cttatgatttaaagcctgaaaatgttttgcttcaaggcaacgggcatgtgtctttgacggacttcgatttatcctgttta
acttcttgcaagccccaggaaatcattactggagcaggccacgctagcgcagtcgactggtgggcccttggcattctgtt
atacgaaatgctctatggatacacaccgttccggggaaagacgaggcagaagacatttgccaacgttctgcacaaggatc
ttaaattttctgctagcaaagaggttagtctccaagcaaagcaattaatgtgtcgattgttgcacagagatcccaaaaaa
aggctaggatcacgagaaggagcaaatgaagtgaaacagcatccatttttccggggtgtaaattgggctcttgttcgttg
catgaatcctcccgagcttgatgccccgcttttcggcacaaatgaggagaaagataaattttttgatcctggattacagg
atttacaaataaatgttttttaa
